# Supplementary material for: DW2009 Elevates the Efficacy of Donepezil against Cognitive Impairment in Mice
Source: Nutrients. 2021 Sep 19;13(9):3273. doi: 10.3390/nu13093273 (PMC8465226; doi:10.3390/nu13093273)
Supplement: Supplementary file 1 [file nutrients-13-03273-s001.zip]

Archive with 1 entries (1 files):
- nutrients-1357173-supplementary.pdf
